# Supplementary material for: Development and Genomic Evaluation of a Novel Functional Fermented Milk Formulated with Lactobacillus delbrueckii Strains and Jujuba Kernel Powder for Potential Neuroprotective Effects
Source: Foods. 2025 Dec 11;14(24):4264. doi: 10.3390/foods14244264 (PMC12754561; doi:10.3390/foods14244264)
Supplement: Supplementary file 1 [file foods-14-04264-s001.zip]

Archive with 1 entries (1 files):
- foods-4011325-supplementary.pdf
